# Supplementary material for: Engineering of a Bispecific Nanofitin with Immune Checkpoint Inhibitory Activity Conditioned by the Cross-Arm Binding to EGFR and PDL1
Source: Biomolecules. 2023 Mar 31;13(4):636. doi: 10.3390/biom13040636 (PMC10135760; doi:10.3390/biom13040636)
Supplement: Supplementary file 1 [file biomolecules-13-00636-s001.zip]

Archive with 2 entries (2 files):
- Supporting figures.pdf
- Supporting materials and methods.pdf
